# Supplementary material for: Risk Factors and Outcomes of Patients Colonized with KPC and NDM Carbapenemase-Producing Enterobacterales
Source: Antibiotics (Basel). 2024 May 8;13(5):427. doi: 10.3390/antibiotics13050427 (PMC11117268; doi:10.3390/antibiotics13050427)
Supplement: Supplementary file 1 [file antibiotics-13-00427-s001.zip]

Archive with 1 entries (1 files):
- antibiotics-2940764-supplementary.pdf
